# Supplementary material for: Stability and Chemical Conversion of the Purified Reference Material of Gymnodimine-A under Different Temperature and pH Conditions
Source: Toxins (Basel). 2022 Oct 29;14(11):744. doi: 10.3390/toxins14110744 (PMC9695126; doi:10.3390/toxins14110744)
Supplement: Supplementary file 1 [file toxins-14-00744-s001.zip]

Archive with 1 entries (1 files):
- toxins-2006453-supplementary.pdf
